# Supplementary material for: An Artificial Neural Network Predicts Gender Differences of Motor and Non-Motor Symptoms of Patients with Advanced Parkinson’s Disease under Levodopa–Carbidopa Intestinal Gel
Source: Medicina (Kaunas). 2024 May 26;60(6):873. doi: 10.3390/medicina60060873 (PMC11206121; doi:10.3390/medicina60060873)
Supplement: Supplementary file 1 [file medicina-60-00873-s001.zip]

Archive with 1 entries (1 files):
- medicina-3017706-supplementary.pdf
